# Supplementary material for: Comprehensive Analysis Reveals Two Distinct Evolution Patterns of Salmonella Flagellin Gene Clusters
Source: Front Microbiol. 2017 Dec 22;8:2604. doi: 10.3389/fmicb.2017.02604 (PMC5744181; doi:10.3389/fmicb.2017.02604)
Supplement: Table S2 — Presence/absence of flagellin genes of all analyzed Salmonella. The fliA, fliB, fliC, fliD, and fliS for fliC clusters, and fljA, fljB, and hin for fljB clusters were analyzed. a –, absence of the gene; gene name, the locus tag in the genome. [file Table2.XLSX]

## Sheet: flagellin_fljb_flic
Table S2. Presence/absence of flagellin genes of all analyzed Salmonella. The fliA, fliB, fliC, fliD, and fliS for fliC clusters, and fljA, fljB, and hin for fljB clusters were analyzed. a -, absence of the gene; gene name, the location of the flagellin gene in this genome.
Category	Gene	Presence and Absence of Flagellin genesa
		Abaetetuba ATCC 35640	Abony 0014	Abortusovis SS44	Agona SL483	Agona 24249	Agona 460004 2-1	Agona 392869-2	Albany CVM N51278	Albany CVM N46827	Anatum CDC 06-0532	Anatum USDA-ARS-USMARC-1736	Anatum USDA-ARS-USMARC-1735	Anatum GT-01	Anatum ATCC BAA-1592	Anatum USDA-ARS-USMARC-1175	Arizonae RSK2980	Arizonae 5335/86	Arizonae RKS2983	Bareilly CFSAN000189	Bareilly CFSAN000956	Berta OLC-759	Berta CVM N37918	Blegdam SA20065575	Bovismorbificans 3114	Bovismorbificans A1608	Bredeney CFSAN001080	Bredeney CVM N43475	Bredeney CVM N29351	Braenderup ATCC BAA-664	Braenderup CVM N50427	Brandenburg CVM N40367	Brandenburg CVM N47716	Cerro CFSAN001588	Cerro 87	Choleraesuis A50	Choleraesuis C500	Choleraesuis SC-B67	Chester ATCC 11997	Cubana 76814	Cubana CFSAN002050	Cubana 76814	Derby 07CR553	Derby 2013LSAL02374	Diarizonae 11-01855	Diarizonae 11-01854	Diarizonae 11-01853	Dublin SC50_1	Dublin CT_02021853
fliC Clusters	fliA	CFSAN000658_18350	SEEA0014_RS19245	N342_RS0208280	SEAG_RS05780	Q786_05430	SEEA0421_RS14285	SEEA8692_RS13660	AEX03_RS19785	AEV40_RS17070	AW57_RS13450	AW51_09280	AW50_RS09270	AS587_RS02075	SEEA1592_RS01510	AW55_RS09365	ABX20892.1	LFZ49_RS12980	N898_RS04840	SEEB0189_009695	CFSAN000956_RS20680	VI32_RS22740	DE15_RS07780	LFZ90_RS09945	BN855_20410	ADX58_RS02665	CFSAN001080_07790	AEU18_RS00315	DD47_RS16295	SEEBA664_RS35650	AEW41_RS10055	DE58_RS10365	AEV80_RS16510	CFSAN001588_RS13035	NI35_RS19345	SCA50_RS16360	EL48_RS10305	AAX65866.1	SEECH997_RS32155	V178_RS18395	CFSAN002050_RS15055	A628_04046	RU61_RS04430	AOX74_RS04635	UQ50_14280	UQ49_RS14305	UQ48_RS14305	CDS66490.1	SED_RS06585
	fliB	CFSAN000658_18355	SEEA0014_RS19250	N342_RS0213515	SEAG_RS05775	Q786_05425	SEEA0421_RS14280	SEEA8692_RS13665	AEX03_RS19780	AEV40_RS17065	AW57_RS13455	AW51_09275	AW50_RS09265	AS587_RS02070	SEEA1592_RS01505	AW55_RS09360	ABX20891.1	LFZ49_RS12975	N898_RS04835	SEEB0189_009690	CFSAN000956_RS20675	VI32_RS22745	DE15_RS07775	LFZ90_RS09950	BN855_20420	ADX58_RS02670	CFSAN001080_07795	AEU18_RS00310	DD47_RS16300	SEEBA664_RS35645	AEW41_RS10060	DE58_RS10360	AEV80_RS16505	CFSAN001588_RS13040	NI35_RS19350	SCA50_RS16365	EL48_RS10310	AAX65867.1	SEECH997_RS32160	V178_RS18400	CFSAN002050_RS15060	A628_04047	RU61_RS04435	AOX74_RS04640	UQ50_14285	UQ49_RS14310	UQ48_RS14310	CDS66488.1	SED_RS06580
	fliC	CFSAN000658_18360	SEEA0014_RS19265	-	SEAG_RS05770	Q786_05420	SEEA0421_RS14275	SEEA8692_RS13670	AEX03_RS19775	AEV40_RS17060	AW57_RS13460	AW51_09270	AW50_RS09260	AS587_RS02065	SEEA1592_RS01500	AW55_RS09355	ABX20890.1	LFZ49_RS12970	N898_RS04830	SEEB0189_009685	CFSAN000956_RS20670	VI32_RS22750	DE15_RS07770	LFZ90_RS09955	BN855_20430	-	CFSAN001080_07800	AEU18_RS00305	DD47_RS16305	SEEBA664_RS35640	AEW41_RS10065	DE58_RS10355	AEV80_RS16500	CFSAN001588_RS13045	NI35_RS19355	SCA50_RS16370	EL48_RS10315	AAX65868.1	SEECH997_RS32165	V178_RS18405	CFSAN002050_RS15065	A628_04048	RU61_RS04440	AOX74_RS04645	UQ50_14290	UQ49_RS14315	UQ48_RS14315	CDS66487.1	SED_RS06575
	fliD	CFSAN000658_18365	SEEA0014_RS19270	N342_RS0208270	SEAG_RS05760	Q786_05410	SEEA0421_RS14265	SEEA8692_RS13680	AEX03_RS19770	AEV40_RS17055	AW57_RS13465	AW51_09265	AW50_RS09255	AS587_RS02060	SEEA1592_RS01495	AW55_RS09350	ABX20888.1	LFZ49_RS12965	N898_RS04825	SEEB0189_009680	CFSAN000956_RS20665	VI32_RS22760	DE15_RS07760	LFZ90_RS09965	BN855_20440	-	CFSAN001080_07805	AEU18_RS00300	DD47_RS16310	SEEBA664_RS35635	AEW41_RS10070	DE58_RS10350	AEV80_RS18490	CFSAN001588_RS13050	NI35_RS19360	SCA50_RS16375	EL48_RS10320	AAX65870.1	SEECH997_RS32170	V178_RS18415	CFSAN002050_RS15075	A628_04049	RU61_RS04450	AOX74_RS04655	UQ50_14295	UQ49_RS14320	UQ48_RS14320	CDS66484.1	SED_RS06565
	fliS	CFSAN000658_18370	SEEA0014_RS19275	N342_RS0208265	SEAG_RS05755	Q786_05405	SEEA0421_RS14260	SEEA8692_RS13685	AEX03_RS19765	AEV40_RS17050	AW57_RS13470	AW51_09260	AW50_RS09250	AS587_RS02055	SEEA1592_RS01490	AW55_RS09345	ABX20887.1	LFZ49_RS12960	N898_RS04820	SEEB0189_009675	CFSAN000956_RS20660	VI32_RS22765	DE15_RS07755	LFZ90_RS09970	BN855_20450	ADX58_RS22095	CFSAN001080_07810	AEU18_RS00295	DD47_RS16315	SEEBA664_RS35630	AEW41_RS10075	DE58_RS10345	AEV80_RS18495	CFSAN001588_RS13055	NI35_RS19365	SCA50_RS16380	EL48_RS10325	AAX65871.1	SEECH997_RS32175	V178_RS18420	CFSAN002050_RS15080	A628_04051	RU61_RS04455	AOX74_RS04660	UQ50_14300	UQ49_RS14325	UQ48_RS14325	CDS66483.1	SED_RS06560
fljB clusters	fljA	CFSAN000658_00030	SEEA0014_RS00035	N342_RS0215130	-	-	-	-	-	-	AW57_RS16930	AW51_05555	AW50_RS05550	AS587_RS22235	SEEA1592_RS20675	AW55_RS05525	-	-	-	SEEB0189_006330	CFSAN000956_RS02785	-	-	-	BN855_28030	ADX58_RS21150	CFSAN001080_11255	AEU18_RS18000	DD47_RS18970	SEEBA664_RS40080	AEW41_RS21670	DE58_RS14780	AEV80_RS22240	-	-	SCA50_RS19885	EL48_RS14095	AAX66607.1	SEECH997_RS28655	-	-	-	-	-	UQ50_17700	UQ49_RS17735	UQ48_RS17735	-	-
	fljB	CFSAN000658_00035	SEEA0014_RS00040	-	-	-	-	-	-	-	AW57_RS16935	AW51_05550	AW50_RS05545	AS587_RS22230	SEEA1592_RS20670	AW55_RS05520	-	-	-	SEEB0189_006325	CFSAN000956_RS02790	-	-	-	BN855_28040	ADX58_RS21145	CFSAN001080_11260	AEU18_RS18005	DD47_RS18965	SEEBA664_RS40085	AEW41_RS21665	DE58_RS14775	AEV80_RS22245	-	-	-	EL48_RS14100	-	SEECH997_RS28650	-	-	-	-	-	UQ50_17705	UQ49_RS17740	UQ48_RS17740	-	-
	hin	CFSAN000658_00040	-	N342_RS0215135	-	-	-	-	-	-	AW57_RS16940	AW51_05545	AW50_RS05540	AS587_RS22225	SEEA1592_RS20665	AW55_RS05515	-	-	-	SEEB0189_006320	-	-	-	-	BN855_28050	-	CFSAN001080_11265	-	DD47_RS23200	SEEBA664_RS40090	AEW41_RS21660	DE58_RS14770	-	-	-	SCA50_RS19890	EL48_RS14105	AAX66608.1	SEECH997_RS28645	-	-	-	-	-	UQ50_17710	UQ49_RS17745	UQ48_RS17745	-	-
[truncated: 166 more columns]
